# Supplementary material for: Solvent-Free Fabrication of Biphasic Lipid-Based Microparticles with Tunable Structure
Source: Pharmaceutics. 2021 Dec 27;14(1):54. doi: 10.3390/pharmaceutics14010054 (PMC8780016; doi:10.3390/pharmaceutics14010054)
Supplement: Supplementary file 1 [file pharmaceutics-14-00054-s001.zip]

Archive with 1 entries (1 files):
- pharmaceutics-1498484-supplementary.pdf
